# Supplementary material for: Machine learning prediction of breast cancer local recurrence localization, and distant metastasis after local recurrences
Source: Sci Rep. 2025 Feb 10;15:4868. doi: 10.1038/s41598-025-89339-9 (PMC11811162; doi:10.1038/s41598-025-89339-9)
Supplement: Supplementary file 2 — Supplementary Material 2 [file 41598_2025_89339_MOESM2_ESM.xls]

## Sheet: Performance_table_szept13b
Supplementary Table S2. Selection of the machine learning methods and models having remarkable performance
Prediction task	No. fts of the traning	Method and model	Parameters	CV mean AUC	CV std AUC	CV mean ACC	CV std ACC	CV mean sens	CV std sens	CV mean spec	CV std spec	test AUC	test ACC	test sens	test spec	No. fts in the final model
LR in breast parenchyma:	33	Xgboost best	max_d=3, n_est=20	0.856	0.014	0.785	0.028	0.82	0.035	0.752	0.035	0.767	0.667	0.846	0.529	19
	33	Xgboost best simple	max_d=1, n_est=100	0.847	0.013	0.769	0.012	0.778	0.024	0.759	0.03	0.747	0.733	0.846	0.647	17
	19	Xgboost with fts sel	max_d=3, n_est=20	0.861	0.012	0.787	0.026	0.823	0.034	0.753	0.038	0.767	0.667	0.846	0.529	19
	33	RF	max_d=3, n_est=20	0.845	0.014	0.793	0.014	0.868	0.023	0.722	0.012	0.735	0.633	0.692	0.588	20
LR in surgical scar:	33	Xgboost best	max_d=3, n_est=10	0.745	0.021	0.684	0.027	0.648	0.05	0.719	0.028	0.56	0.533	0.5	0.563	15
	33	Xgboost best simple	max_d=1, n_est=10	0.713	0.025	0.687	0.015	0.649	0.03	0.724	0.02	0.685	0.667	0.643	0.688	4
	15	Xgboost with fts sel	max_d=3, n_est=10	0.757	0.025	0.68	0.031	0.646	0.047	0.713	0.037	0.56	0.533	0.5	0.563	15
	33	RF	max_d=5, n_est=100	0.736	0.017	0.687	0.012	0.651	0.028	0.722	0.028	0.571	0.567	0.571	0.563	31
Distant metastasis after LR:	77	Xgboost best	max_d=3, n_est=20	0.694	0.023	0.657	0.022	0.716	0.035	0.584	0.031	0.78	0.704	0.846	0.571	32
	77	Xgboost best simple	max_d=1, n_est=20	0.67	0.024	0.625	0.019	0.702	0.027	0.529	0.04	0.736	0.667	0.923	0.429	13
	32	Xgboost with fts sel	max_d=3, n_est=100	0.728	0.028	0.675	0.032	0.726	0.036	0.612	0.044	0.78	0.667	0.846	0.5	32
	77	RF	max_d=3, n_est=20	0.687	0.023	0.662	0.025	0.739	0.044	0.565	0.037	0.736	0.556	0.692	0.429	35
